# Supplementary material for: Biostimulatory and Inhibitory Effects of Natural Extracts on Vigna radiata: Concentration-Dependent Responses
Source: Molecules. 2026 Jun 10;31(12):2030. doi: 10.3390/molecules31122030 (PMC13304841; doi:10.3390/molecules31122030)
Supplement: Supplementary file 1 [file molecules-31-02030-s001.zip]

Archive with 1 entries (1 files):
- molecules-4290940-supplementary.pdf
